# Supplementary material for: dnAQET: a framework to compute a consolidated metric for benchmarking quality of de novo assemblies
Source: BMC Genomics. 2019 Sep 11;20:706. doi: 10.1186/s12864-019-6070-x (PMC6737619; doi:10.1186/s12864-019-6070-x)
Supplement: Supplementary file 2 — Table S1. The model coefficients for human chrosomomes. The table displays the coefficients for the length, the relocation threshold and the intercept for the linear regression models obtained from the hg38 build of the human genome chromosomes. Table S2. The model coefficients for chimpanzee chrosomomes. The table displays the coefficients for the length, the relocation threshold and the intercept for the linear regression models obtained from the panTro6 build of the chimpanzee genome chromosomes. Table S3. The model coefficients for mouse chrosomomes. The table displays the coefficients for the length, the relocation threshold and the intercept for the linear regression models obtained from the mm10 build of the mouse genome chromosomes. Table S4. The model coefficients for rat chrosomomes. The table displays the coefficients for the length, the relocation threshold and the intercept for the linear regression models obtained from the rn6 build of the rat genome chromosomes. Table S5. The model coefficients for zebrafish chrosomomes. The table displays the coefficients for the length, the relocation threshold and the intercept for the linear regression models obtained from the danRer11 build of the zebrafish genome chromosomes. Table S6. Computed QUAST-LG metrics for human reference genome builds. Table S7. Computed QUAST-LG metrics for mouse reference genome builds. Table S8. Computed QUAST-LG metrics for rat reference genome builds. Table S9. Computed QUAST-LG metrics for chimpanzee reference genome builds. Table S10. Computed QUAST-LG metrics for zebrafish reference genome builds. Table S11. Computed QUAST-LG metrics, z-scores of the metrics, the rankings based on the z-scores and finally the Pearson Correlation coefficients of these rankings when compared to the summed z-score based ranking (i.e., the ground truth) for NA24835 assemblies. (XLSX 52 kb) [file 12864_2019_6070_MOESM2_ESM.xlsx]

## Sheet: Table S1
Chromosome	α	β	k
chr1 to chr 16	0	0	0
chr17	8.28e-10	-7.5e-06	0.035994
chr18 to chr22	0	0	0
chrX	3.18e-09	-2e-20	0.000664
chrY	0	0	0

## Sheet: Table S2
Chromosome	α	β	k
All chromosomes	0	0	0

## Sheet: Table S3
Chromosome	α	β	k
chr1	3.22e-09	-7.6e-05	0.380599
chr2	1.29e-09	-2.4e-05	0.120097
chr3	3.65e-09	-5.7e-05	0.289813
chr4	1.74e-09	-4.8e-05	0.248957
chr5	3.75e-09	-7.3e-05	0.364849
chr6	2.47e-09	-5e-05	0.240536
chr7	2.09e-09	-3.1e-05	0.148592
chr8	3.49e-09	-5.2e-05	0.260317
chr9	1.79e-09	-2.9e-05	0.145283
chr10	4e-09	-7.3e-05	0.373569
chr11	2.82e-09	-4.9e-05	0.241079
chr12	3.19e-09	-4.8e-05	0.248717
chr13	1.89e-10	-2.9e-06	0.014222
chr14	5.16e-10	-7e-06	0.034777
chr15	3.44e-09	-5.4e-05	0.272574
chr16	3.16e-09	-4.5e-05	0.236455
chr17	4.24e-09	-4.6e-05	0.228928
chr18	7.12e-09	-7.5e-05	0.437272
chr19	1.41e-09	-1.5e-05	0.083238
chrX	6.55e-09	-0.00018	0.923645
chrY	0	0	0

## Sheet: Table S4
Chromosome	α	β	k
chr1	7.68e-08	-0.00011	0.764118
chr2	7.41e-08	-5.5e-05	0.875095
chr3	3.38e-09	-2.4e-05	0.091627
chr4	1.37e-08	-1.5e-05	0.017329
chr5	2.24e-08	-1.2e-19	-0.29498
chr6	1.43e-08	-2e-05	0.058039
chr7	6.05e-08	-1.7e-05	-0.08983
chr8	0	0	0
chr9	2.36e-08	-4.8e-06	0.052803
chr10 and chr11	0	0	0
chr12	1.03e-07	2.3e-19	-0.09688
chr13	1.18e-08	-2e-20	-0.0412
chr14	6.41e-08	-2.1e-19	0.648506
chr15	2.39e-08	-1.2e-05	-0.01137
chr16	1.05e-07	-1.7e-05	-0.18209
chr17 to chr20	0	0	0
chrX	2.24e-08	1.1e-19	-0.19758
chrY	0	0	0

## Sheet: Table S5
Chromosome	α	β	k
chr1 to chr3	0	0	0
chr4	4.31e-08	-3.7e-05	0.302495
chr5 to chr25	0	0	0

## Sheet: Table S6
	hg4	hg5	hg6	hg7	hg8	hg10	hg11	hg12	hg13	hg15	hg16	hg17	hg18	hg19	hg38		Pearson Correlation computed through this metric's ranking
Largest contig	250687854	282193664	276020466	278691924	287033928	256422225	246757188	246874334	244258774	245203898	246127941	245522847	247249719	249250621	248956422		-0.585714
Total length	3076708633	3258491231	3198610824	3205884428	3328216174	3086936720	3065806205	2983475846	3000270601	3019560019	3019841504	3019080196	3022646526	3036303846	3031042417		-0.635714
N50	162512756	162599930	159016146	157879697	164220812	151672893	151820622	149249818	151567156	152634166	153692391	154824264	154913754	155270560	156040895		-0.4
NG50	162512756	162599930	159016146	157879697	164220812	151672893	151820622	143874322	146305119	145908738	153692391	154824264	154913754	155270560	156040895		-0.428571
# misassemblies	98805	97946	85474	73600	67875	34227	18401	12109	5465	577	484	379	392	375	0		0.996429
Misassembled contigs length	3076708633	3258491231	3198610824	3205884428	3328216174	3086936720	3065806205	2983475846	3000270601	3019560019	3019841504	3019080196	3022646526	3036303846	0		0.732143
# local misassemblies	3890	4086	3716	3484	3200	2617	1197	844	667	156	147	105	106	97	1		0.992857
# scaffold gap ext. mis.	1645	1618	1465	1146	870	425	270	215	78	9	12	4	1	3	0		0.992857
Unaligned length	38710647	38977584	33466980	28977271	27982454	11792380	7798671	5156311	2723291	452779	464197	277033	308297	298593	636		0.982143
Genome fraction (%)	80.077	83.073	84.243	86.154	88.721	89.799	92.406	93.19	94.71	95.354	95.665	95.982	96.137	96.267	99.101		1
# N's per 100 kbp	16420	18952.6	16920.2	15437.4	15067.7	10186.5	8602.99	6570.32	5977.09	6959.22	6658.55	6380.12	6295.37	6607.71	3953.04		0.885714
# mismatches per 100 kbp	133.96	129.33	115.64	96.94	78.34	55.38	35.61	22.92	16.44	5.25	5.09	3.52	4.04	3.75	0		0.989286
# indels per 100 kbp	24.45	24.32	21.79	18.18	14.32	9.78	6.54	4.84	4.01	0.95	0.91	0.69	0.72	0.63	0		0.996429
Total aligned length	2533205658	2602060020	2623504589	2681465852	2797437850	2758716689	2792006720	2780527423	2816682969	2807484591	2816722848	2824920061	2830653944	2834156896	2911168350		0.971429
NA50	95517	101311	151068	215357	317097	585437	1320248	2587424	5276368	21080268	24760494	29841799	31709659	38345870	154894409		1
NGA50	94668	121921	165020	234113	373983	585125	1299368	2390993	4991319	20074199	23404456	28788615	30242571	38345870	144757723		1
NA75	11254	7719	13176	21382	30437	151948	372479	842147	1917195	7441955	9212083	12337571	12951955	15400898	97984328		0.996429
NGA75	10801	14587	19009	31504	74076	151262	354097	696254	1721813	6710155	8117568	11841738	11997791	14395596	90569649		1
LA50	6861	5628	4237	2943	1919	998	431	230	129	38	34	29	28	27	8		1
LGA50	6922	4863	3887	2680	1569	999	440	251	137	40	36	30	29	27	9		1
LA75	31362	36955	24113	14801	9710	3634	1529	749	364	98	85	67	64	59	14		0.996429
LGA75	32148	25003	18901	11389	5834	3640	1576	852	400	106	91	72	68	62	15		1

## Sheet: Table S7
	mm1	mm2	mm3	mm4	mm5	mm6	mm7	mm8	mm9	mm10		Pearson Correlation computed through this metric's ranking
Largest contig	232834445	196842934	195869683	199287163	195203927	195109612	194923535	197069962	197195432	195471971		-0.333333
Total length	2951114011	2580796724	2577261074	2615826814	2586264686	2592833061	2607015564	2628048285	2638992663	2633776672		0.357576
N50	150572599	131187037	130738012	133826537	130633972	130291745	130066766	132085098	131738871	130694993		-0.345455
NG50	153144208	131187037	130738012	133826537	130633972	130291745	130066766	132085098	131738871	130694993		-0.345455
N75	128051689	116006794	115844145	117849362	116458020	115788303	117814103	120614378	121257530	120421639		0.236364
NG75	137900146	114251360	114462600	117849362	115071072	114687153	116696528	120614378	121257530	120421639		0.333333
# misassemblies	31580	2490	2352	18742	1559	1279	926	362	205	0		0.963636
Misassembled contigs length	2951114011	2580796724	2577261074	2615826814	2586264686	2592833061	2607015564	2628048285	2489475626	0		0.406061
# local misassemblies	6281	2804	1916	1170	1340	924	517	145	91	75		0.987879
# scaffold gap ext. mis.	1300	266	231	380	144	101	58	6	2	0		0.963636
# scaffold gap loc. mis.	201307	108018	80140	22457	49541	28010	13321	692	242	252		0.951515
# possible TEs	2102	2908	2244	2204	1316	768	416	30	6	0		0.927273
Unaligned length	11984962	9591688	7316616	9699748	4363957	2623933	1470951	324265	250914	85955		0.963636
Genome fraction (%)	82.506	89.007	90.327	91.254	92.138	93.168	94.481	96.043	96.379	96.668		1
Duplication ratio	1.346	1.091	1.075	1.079	1.058	1.05	1.042	1.033	1.034	1.029		0.975758
# N's per 100 kbp	25404.8	8008.37	6319.5	5355.93	5130.84	4392.81	3658.82	3058.22	3152.18	2824.08		0.987879
# mismatches per 100 kbp	32	39.53	30.18	23.07	18.2	11.12	5.99	1.33	0.88	0.53		0.987879
# indels per 100 kbp	14.69	19.91	14.72	6.29	8.7	5	2.46	0.22	0.08	0		0.951515
Largest alignment	1335764	20119490	22037611	31418120	36087878	36045249	43272191	68320676	146234684	191809812		0.987879
Total aligned length	2203949689	2372440178	2412430946	2465369991	2451186766	2476256459	2509156184	2545083159	2553359790	2558130826		0.987879
NA50	105088	3088042	3568556	1045826	5669361	6226362	8481975	20746406	35691501	126992661		0.963636
NGA50	119885	2936956	3335259	972055	5258464	5994662	8186120	19410301	33379593	126992661		0.963636
NGA75	29314	1145026	1386098	253771	2064074	2657341	3790911	11200754	15966238	116872866		0.963636
LA50	7074	237	203	543	124	114	85	37	24	9		0.963636
LGA50	6070	261	225	597	136	125	92	39	25	9		0.963636
LGA75	16626	616	531	1944	342	291	212	85	55	15		0.963636

## Sheet: Table S8
	rn1	rn2	rn3	rn4	rn5	rn6		Pearson Correlation computed through this metric's ranking
Largest contig	284646717	276301343	268121971	267910886	290094216	282763074		0.0857143
Total length	2724455426	2656340850	2719922453	2718881021	2902588968	2782012602		0.542857
N50	141384816	139049774	147642806	147636619	154597545	147991367		0.828571
NG50	134175727	133900917	143082968	143002779	154597545	147991367		0.828571
N75	106766176	105800825	110733352	110718848	114627140	112626471		0.828571
NG75	106766176	99209255	109774626	109758846	115151701	112626471		0.828571
# misassemblies	50752	47510	49836	49734	1457	16		0.828571
Misassembled contigs length	2724455426	2656340850	2719922453	2718881021	2902588968	1020618860		0.257143
# local misassemblies	15181	14959	13541	13576	4468	3		0.942857
# scaffold gap ext. mis.	1352	1369	1264	1259	289	7		0.942857
# scaffold gap loc. mis.	82245	79367	68778	68194	70474	31242		0.828571
# possible TEs	15716	15816	15338	15216	1938	216		0.942857
Unaligned length	75897695	74306049	74291368	74126675	6106971	18064		1
Genome fraction (%)	84.18	84.441	87.061	87.1	96.577	99.994		1
Duplication ratio	1.187	1.153	1.146	1.145	1.131	1.049		1
# N's per 100 kbp	10193.8	9450.77	8956.12	8894.37	11524.8	4683.57		0.428571
# mismatches per 100 kbp	153.94	144.04	125.92	125.66	6.62	0		1
# indels per 100 kbp	20.02	19.32	17.6	17.54	1.67	0		1
Total aligned length	2365487084	2326193760	2395813714	2396228047	2564344687	2653165967		0.942857
NA50	195025	220692	230936	232989	5792684	120358494		1
NGA50	187964	204253	222107	223827	6156424	120358494		1
NA75	57738	69977	73092	73768	2154806	87020577		1
NGA75	49605	49542	63018	63603	2516691	87020577		0.942857
LA50	3597	3127	3057	3027	140	9		1
LGA50	3747	3422	3194	3166	130	9		1
LA75	9795	8310	8199	8129	345	16		1
LGA75	10600	9898	8884	8819	307	16		1

## Sheet: Table S9
	panTro1	panTro2	panTro3	panTro4	panTro5	panTro6		Pearson Correlation computed through this metric's ranking
Total length	3033957675	3175582169	3144273394	3146663571	2967108523	2832615260		-0.6
# misassemblies	5142	2945	3315	3281	9388	0		0.257143
Misassembled contigs length	3033957675	3175582169	3144273394	3146663571	2940758008	0		0.6
# local misassemblies	2887	6983	6487	6483	8691	0		0.0857143
# scaffold gap ext. mis.	603	314	284	283	621	0		0.428571
# scaffold gap loc. mis.	214710	131621	93789	93782	5325	335		1
# possible TEs	1438	1866	1574	1570	4562	0		0.0857143
Unaligned length	45127387	52364327	49884299	49814579	90758705	0		0.0857143
Genome fraction (%)	83.043	95.022	95.405	95.52	98.294	100		1
Duplication ratio	1.284	1.172	1.157	1.156	1.044	1.01		1
# N's per 100 kbp	21407.3	13327.6	12425.1	12409.6	3252.17	1023.58		1
# mismatches per 100 kbp	147.61	87.54	94.22	93.99	104.2	0		0.485714
# indels per 100 kbp	46.86	24.18	23.59	23.53	26.2	0		0.657143
Total aligned length	2346779689	2709105160	2708346563	2712383617	2779841322	2803652370		0.942857
NA50	1361545	3774863	3790858	3888079	1257857	130404340		0.428571
NGA50	1527189	4400384	4267219	4335290	1320396	130404340		0.257143
NA75	155899	1333995	1264460	1289187	583400	95197488		0.485714
NGA75	445221	2075931	1973257	2023188	665020	95197488		0.485714
LA50	581	222	221	217	655	9		0.428571
LGA50	512	180	182	178	603	9		0.371429
LA75	1861	568	570	560	1512	15		0.6

## Sheet: Table S10
	danRer1	danRer2	danRer3	danRer4	danRer5	danRer6	danRer7	danRer10	danRer11		Pearson Correlation computed through this metric's ranking
Largest contig	45413732	67784336	73302350	91717235	70371393	76918211	77276063	76625712	78093715		0.666667
Total length	725595423	1097507810	1206369620	1547299723	1277075233	1322655876	1357035047	1340430591	1345101833		0.7
N50	30025136	44268068	49148762	63411520	53070661	51890894	55952140	54191831	54304671		0.683333
NG50	22442303	42274751	48216763	64258675	52310423	51890894	55952140	54191831	54304671		0.683333
N75	25436222	37493003	43373685	54070595	46181231	47237297	47442429	47771147	48040578		0.75
# misassemblies	32732	40193	21171	35984	9093	13438	5245	2365	0		0.9
Misassembled contigs length	725595423	1097507810	1206369620	1547299723	1277075233	1322655876	1357035047	1340430591	0		-0.216667
# local misassemblies	28846	51295	36291	38751	15242	14453	8596	1436	5		0.883333
# scaffold gap ext. mis.	817	774	392	532	197	257	79	49	0		0.966667
# scaffold gap loc. mis.	58164	52602	18681	25238	17117	14213	4028	2365	93		0.983333
# possible TEs	13176	14502	8706	9452	2738	3954	1192	336	0		0.95
Unaligned length	58307070	92448104	79639030	100011136	43049162	44873327	26011260	5276506	110136		0.833333
Genome fraction (%)	43.19	59.62	68.218	89.201	87.544	88.709	96.573	99.086	99.992		0.95
Duplication ratio	1.152	1.257	1.232	1.21	1.051	1.074	1.028	1.005	1.003		0.883333
# N's per 100 kbp	8900.25	5113.68	1768.79	1550.05	270.43	274.06	176.78	137.39	333.68		0.816667
# mismatches per 100 kbp	908.4	1072.56	704.18	561.45	223	200.02	115.39	18.99	0		0.983333
# indels per 100 kbp	65.76	61.53	45.7	38.17	13.18	15.02	6.8	1.66	0		0.983333
Largest alignment	989034	1399985	3069057	3416006	5949149	5679326	13995198	30245119	75201217		0.983333
Total aligned length	603378461	948864489	1104985602	1422893396	1230790860	1274114535	1329841347	1334577826	1342163312		0.75
NA50	40932	70668	168005	165920	540957	513441	1268332	4691727	54304279		0.966667
NA75	9599	16556	66286	52567	219597	181227	472224	1562906	48040578		0.966667
LA50	3652	3531	1981	2133	566	577	252	63	11		0.966667
LA75	12563	11398	4740	6193	1513	1704	689	194	18		0.966667

[truncated: 1 more sheets: Table S11]
